# Supplementary material for: Intermittent and temporally variable bioturbation by some terrestrial invertebrates: implications for ichnology
Source: Naturwissenschaften. 2023 Mar 7;110(2):11. doi: 10.1007/s00114-023-01833-0 (PMC9992032; doi:10.1007/s00114-023-01833-0)
Supplement: Supplementary file 2 — Supplementary file2 (XLSX 25 KB) [file 114_2023_1833_MOESM2_ESM.xlsx]

## Sheet: May beetle
Date	time since start (minutes)	hours	Area total			Bioturbated (cm squared)	Volume (multiplied by thickness 0.55 cm)		proportion	%				hours	%	hours	Volume (cubic cm)
9/11, 12:06 pm	0	0	550.845			4.933	2.71315		0.00895533	0.895533				0	0.895533	0	2.71315
9/11, 1:24 pm	78	1.3	565.496			6.94	3.817		0.0122724	1.22724				1.3	1.22724	1.3	3.817
9/12, 8:25 am	1219	20.3167	547.596			36.139	19.8765		0.0659957	6.59957				20.3167	6.59957	20.3167	19.8765
9/13, 7:01 pm	3295	54.9167	587.387			79.605	43.7828		0.135524	13.5524				54.9167	13.5524	54.9167	43.7828
9/14, 6:56 am	4010	66.8333	570.515			80.014	44.0077		0.140249	14.0249				66.8333	14.0249	66.8333	44.0077
9/15, 6:52 am	5446	90.7667	570.475			104.112	57.2616		0.182501	18.2501				90.7667	18.2501	90.7667	57.2616
9/16, 9:42 am	7056	117.6	572.539			113.323	62.3276		0.197931	19.7931				117.6	19.7931	117.6	62.3276
9/17, 6:43 am	8317	138.617	573.473			120.886	66.4873		0.210796	21.0796				138.617	21.0796	138.617	66.4873
9/18, 7:40 am	9814	163.567	571.153			126.994	69.8467		0.222347	22.2347				163.567	22.2347	163.567	69.8467
9/21, 7:14 am	14108	235.133	560.657			145.493	80.0212		0.259504	25.9504				235.133	25.9504	235.133	80.0212
9/22, 8:05 am	15599	259.983	566.299			157.763	86.7697		0.278586	27.8586				259.983	27.8586	259.983	86.7697
9/25, 10:51 am	20085	334.75	547.018			164.688	90.5784		0.301065	30.1065				334.75	30.1065	334.75	90.5784
																Rate (average)	0.270585
																Rate in first 1.3 hours	2.93615
																Rate in first 20 hours	0.978332
																Rate in first 55 hours	0.797258
																Rate from 20 to 55 hours	0.690934
																Rate from 55 to 260	0.209624
																Rate from 260 to 335 hours	0.0509418

## Sheet: earthworm data from Evans, 1947
Lumbricus rubellus	days	notes	area (square inches) border lines not removed	area (border lines removed) in square inches	square cm
2022-05-10	0		0	0	0
2022-05-11	1		7.751	5.508	35.5354
2022-05-23	13		7.751	5.508	35.5354
2022-05-24	14	food supply seriously diminished	9.283	6.583	42.4709
2022-05-28	18		11.541	8.67	55.9354
2022-05-31	21		12.596	9.646	62.2321
2022-06-05	26	food supply disappeared by June 4	24.28	15.977	103.077
2022-06-09	30		30.504	21.425	138.226
2022-06-14	35	worm escaped June 15	35.712	28.782	185.69
2022-06-24	45	new worm added June 23	36.136	29.687	191.529
2022-07-14	65	(19 days after introduction, food supply nearly disappeared, would be July 12)	34.106	28.81	185.871
Lumbricus terrestris
2022-07-11	0			0	0
2022-07-12	1			2.319	14.9613
2022-07-31	20	food completely consumed		2.319	14.9613
2022-08-01	21			3.371	21.7483
2022-08-11	31			6.783	43.7612
2022-08-25	45			11.236	72.4902
Allolobophora (Aporrectodea) caliginosa				area (pixel counting, no scale)	relative to maximum
2022-12-08	0			0	0	0
2022-12-09	1			42233	0.202567	20.2567
2022-12-10	2			97459	0.467454	46.7454
2022-12-11	3			132655	0.636269	63.6269
2022-12-12	4			148660	0.713035	71.3035
2022-12-13	5			160816	0.77134	77.134
2022-12-15	7	burrows filled with excreta counted		171430	0.82225	82.225
2022-12-20	12	burrows filled with excreta counted		208489	1	100
2022-12-30	22	by 20th day, not possible to trace burrow system in detail, many filled, collapsed, cut off		166973	0.800872	80.0872
Source: Evans, A.C., 1947. A method of studying the burrowing activities of earthworms. Annals and Magazine of Natural History, 14, 643–650.
